# Supplementary material for: Next generation sequencing of Y-STRs in father-son pairs and comparison with traditional capillary electrophoresis
Source: Forensic Sci Res. 2021 Apr 16;7(3):484–9. doi: 10.1080/20961790.2021.1898078 (PMC9639519; doi:10.1080/20961790.2021.1898078)
Supplement: Supplemental Material [file TFSR_A_1898078_SM7293.xlsx]

## Sheet: Supplementary File S1
Locus	RM-Y primer input by Alghafri et al.[7]; c [µM]	RM-Y primer input used in this study; c [µM]
DYF387S1	0.05	0.05
DYF399S1	0.06	0.08
DYF403S1a/b	0.40	0.36
DYF404S1	0.11	0.14
DYS449	0.06	0.10
DYS518	0.12
DYS526a/b	0.40	0.50
DYS547	0.40	0.40
DYS570	0.04	0.08
DYS576	0.03	0.05
DYS612	0.10	0.06
DYS626	0.07	0.07
DYS627	0.20	0.20
DYS464		0.12

## Sheet: Supplementary File S2
	Marker Type	Length of Rpeat (bp)	Repeat Strucute (forward strand)	Mutation Rate YHRD/ * [32]	No. Of Mutations - CE PowerPlex® Y23 System (22 Y-STRs, 64 meiosis)	Mutation description - CE PowerPlex® Y23 System	No. Of Mutations - MPS ForenSeqTM DNA Signature Prep Kit (25 Y-STRs, 64 meiosis)	Mutation description (forward strand) - MPS ForenSeqTM DNA Signature Prep Kit	No. Of Mutations - CE RM-Yplex assay ( 13 Y-STRs , 64 meiosis)	Mutation description - CE RM-Yplex assay RM-Y: Mutation Description	No. Of alleles - CE PowerPlex® Y23 System (22 Y-STRs, 29 families)	No. of alleles - MPS ForenSeqTM DNA Signature Prep Ki (25 Y-STRs, 29 families)	No. Of additional sequence based-alleles - MPS ForenSeqTM DNA Signature Prep Kit (25 Y-STRs, 29 families)	Descriptions of additional sequence-based alleles - MPS ForenSeqTM DNA Signature Prep Kit (25 Y-STRs, 29 families)
DYF387S1	complex, multicopy (2)	4	[AAAG]3 GTAG [GAAG]4 [AAAG]2 GAAG [AAAG]2 [GAAG]n [AAAG]n	1.22e-02 (36 in 2945)			None	None	None	None		7	8	CE34a: [AAAG]3 GTAG [GAAG]4 [AAAG]2 GAAG [AAAG]2 [GAAG]7 [AAAG]14; CE34b: [AAAG]3 GTAG [GAAG]4 [AAAG]2 GAAG [AAAG]2 [GAAG]9 [AAAG]12; CE35a: [AAAG]3 GTAG [GAAG]4 [AAAG]2 GAAG [AAAG]2 [GAAG]9 [AAAG]13; CE35b: [AAAG]3 GTAG [GAAG]4 [AAAG]2 GAAG [AAAG]2 [GAAG]10 [AAAG]12; CE36a: [AAAG]3 GTAG [GAAG]4 [AAAG]2 GAAG [AAAG]2 [GAAG]7 [AAAG]16; CE36b: [AAAG]3 GTAG [GAAG]4 [AAAG]2 GAAG [AAAG]2 [GAAG]9 [AAAG]…
DYF399S1	complex, multicopy (4)	4	[GAAA]3 AAGAAAA(G) [GAAA]n	*7.73e-02					2	CE 26.1 > CE 27.1 (repeat gain); CE 26 > CE 25 (repeat loss)
DYF403S1	complex, multicopy (3)	4	a: [TTCT]n ATC [TTCT]n [TCCT [TTCT]n] b1:[TTCT]n TT [TTCT]3 b2: [TTCT]12 CT [TTCT]n [TTCC]n [TTCT]n TT [TTCT]n	*a: 3.10e-02 b: 1.19e-02					3	a: CE 9 > CE 10 (repeat gain); CE 17 > CE 0 (allele loss), b2: CE 51 > CE 50 (repeat loss)
DYF404S1	complex, multicopy (2)	4	[TTTC]n TCTCTTTCACTCTTTCTCTTTCTCTCTTTCTCTCTTTCTTCC [TTTC]3	*1.25e-02					1	CE 12 > CE 13 (repeat gain)
DYS19	compound	4	[TCTA]n CCTA [TCTA]3	2.13e-03 (38 in 17852)	2	2 x CE 17 > CE 16 (repeat loss)	2	2 x [TCTA]14 CCTA [TCTA]3 > [TCTA]13 CCTA [TCTA]3 (repeat loss)			5	5	0	None
DYS385ab	simple, multicopy (2)	4	[TTTC]n	2.76e-03 (81 in 29365)	1	CE 14 > CE 13 (repeat loss)	1	[TTTC]14 > [TTTC]13 (repeat loss)			9	9	0	None
DYS389I	complex	4	[TAGA]n [CAGA]3	2.67e-03 (43 in 16097)	1	CE 13 > CE 14 (repeat gain)	1	[TAGA]10 [CAGA]3 > [TAGA]11 [CAGA]3 (repeat gain)			3	3	0	None
DYS389II	complex	4	[TAGA]n [CAGA]3 TACATAGATAATACAGATGAGAGTTGGATACAGAAGTAGGTATAATGA [TAGA]n [CAGA]n	4.39e-03 (71 in 16159)	1	CE 29 > CE 30 (repeat gain)	1	[TAGA]10 [CAGA]3 N48 [TAGA]11 [CAGA]5 > [TAGA]10 [CAGA]3 N48 [TAGA]12 [CAGA]5 (repeat gain)			5	5	6	CE28a: [TAGA]9 [CAGA]3 TACATAGATAATACAGATGAGAGTTGGATACAGAAGTAGGTATAATGA [TAGA]11 [CAGA]5; CE28b: [TAGA]9 [CAGA]3 TACATAGATAATACAGATGAGAGTTGGATACAGAAGTAGGTATAATGA [TAGA]12 [CAGA]4 ; CE29a: [TAGA]9 [CAGA]3 TACATAGATAATACAGATGAGAGTTGGATACAGAAGTAGGTATAATGA [TAGA]12 [CAGA]5; CE29b: [TAGA]10 [CAGA]3 TACATAGATAATACAGATGAGAGTTGGATACAGAAGTAGGTATAATGA [TAGA]11 [CAGA]5; CE30a: [TAGA]10 [CAGA]3 TACATAGATAATA…
DYS390	complex	4	[TAGA]4 CAGA [TAGA]n [CAGA]8	2.27e-03 (38 in 16730)	None	None	None	None			5	5	0	None
DYS391	simple	4	[TCTA]n	2.38e-03 (41 in 17244)	None	None	None	None			3	3	0	None
DYS392	simple	3	[ATA]n	5.24e-04 (9 in 17175)	None	None	None	None			3	3	0	None
DYS393	simple	4	AGAT	1.25e-03 (20 in 16022)	None	None					4
DYS437	complex	4	[TCTA]n [TCTG]2 [TCTA]4	1.29e-03 (16 in 12410)	None	None	None	None			3	3	0	None
DYS438	simple	5	[TTTTC]n	5.56e-03 (69 in 12408)	None	None	None	None			4	4	0	None
DYS439	simple	4	[GATA]n	5.56e-03 (69 in 12408)	None	None	None	None			4	4	0	None
DYS448	complex	6	[AGAGAT]n ATAGAGATAG [AGAGAT]3 AGATAGATAGAGAA [AGAGAT]n	1.56e-03 (14 in 8988)	2	CE 20 > CE 21 (repeat gain); CE 19 > CE 20 (repeat gain)	2	[AGAGAT]12 ATAGAGATAG [AGAGAT]3 AGATAGATAGAGAA [AGAGAT]8 > [AGAGAT]13 ATAGAGATAG [AGAGAT]3 AGATAGATAGAGAA [AGAGAT]8 (repeat gain); [AGAGAT]11 ATAGAGATAG [AGAGAT]3 AGATAGATAGAGAA [AGAGAT]8 > [AGAGAT]12 ATAGAGATAG [AGAGAT]3 AGATAGATAGAGAA [AGAGAT]8 (repeat gain)			4	4	2	CE19a:[AGAGAT]11 ATAGAGATAG [AGAGAT]3 AGATAGATAGAGAA [AGAGAT]8; CE19b: [AGAGAT]9 AGAGAGATAG [AGAGAT]3 AGATAGATAGAGAA [AGAGAT]10; CE21a: [AGAGAT]13 ATAGAGATAG [AGAGAT]3 AGATAGATAGAGAA [AGAGAT]8; CE21b: [AGAGAT]12 ATAGAGATAG [AGAGAT]3 AGATAGATAGAGAA [AGAGAT]9
DYS449	simple	4	[TTTC]n TCTCTCTCCTCCTC [TTTC]2 CTTC [TTTC]2 TTTTCCTCTTTCCTTC [TTTC]n	1.02e-02 (28 in 2758)					None	None
DYS456	simple	4	[AGAT]n	4.56e-03 (41 in 8987)	1	CE 17 > CE 18 (repeat gain)	1	[AGAT]17 > [AGAT]18 (repeat gain)			6	6	0	None
DYS458	simple	4	GAAA	6.23e-03 (56 in 8986)	1	CE 17 > CE 16 (repeat loss)					5
DYS460	simple	4	[CTAT]n	5.09e-03 (12 in 2357)			None	None				3	0	None
DYS464	complex, multicopy (4)	4	[CCTT]n CTTT [CCTT]2 CTTCCCTTCTCTTCCTTCCTCCCTCCATCCCTC [CCTT]3 TGTTCCCT [CCTT]4	*7.27e-03					None	None
DYS481	simple	3	[CTT]n	4.56e-03 (16 in 3507)	1	CE 23 > CE 22 (repeat loss)	1	[CTT]23 > [CTT]22 (repeat loss)			9	9	2	CE21a:[CTT]21 ; CE21b: CTG[CTT]20 ; CE24a: [CTT]24 ; CE24b: CTG[CTT]23
DYS505	simple	4	[TCCT]n	*1.51e-03			None	None				3	0	None
DYS522	simple	4	[ATAG]n	*1.04e-03			None	None				5	0	None
DYS526	multicopy (2)	4	I: [CCTT]n II: [CCCT]3 CTTTCTTC [CTTT]2 CTTC [CTTT]n [CCTT]n CTTTCCTTCTTTCCTTCATTTCTT [CTTT]2 CTCTTTACCTTCTGGGAAACTGATCCAAACCTTTACTTACTTTCTATTTTTCTCTATTTTTCTTTCTCTATTTTTTTCTCT [CCTT]n	* I: 2.72e-03 II: 1.25e-02					1	CE 35 > CE 36 (repeat gain)
DYS533	simple	4	[TATC]n	2.58e-03 (9 in 3493)	None	None	None	None			5	5	0	None
DYS547	complex	4	[CCTT]n T [CTTC]n TTTCCTCCCTCCCTTGCTCCCTCTCTCCCTTCCTCCTTCCCTCCCTCCTTTCTT [TTTC]n CTTATTTCTT [CCTT]4 TCTC [TTTC]n	*2.36e-02					None	None
DYS549	simple	4	[GATA]n	3.19e-03 (11 in 3447)	1	CE 12 > CE 11 (repeat loss)	1	[GATA]12 > [GATA]11 (repeat loss)			5	5	0	None
DYS570	simple	4	[TTTC]n or TTCC [TTTC]n	9.49e-03 (35 in 3690)	None	None	None	None	None	None	8	8	3	CE18a: [TTTC]18; CE18b: TTCC [TTTC]17; CE19a: [TTTC]19, CE19b: TTCC [TTTC]18; CE21a: [TTTC]21, CE21b: TTCC [TTTC]20
DYS576	simple	4	[AAAG]n	1.35e-02 (54 in 3990)	None	None	None	None	None	None	7	7	0	None
DYS612	complex	3	[CCT]5 CTT [TCT]4 CCT [TCT]n or [CCT]5 CTT [TCT]4 CCT [TCT]n CCT [TCT]n	*1.45e-02			1	[CCT]5 CTT [TCT]4 CCT [TCT]25 > [CCT]5 CTT [TCT]4 CCT [TCT]24 (repeat loss)	1	CE 36 > CE 35 (repeat loss)		7	1	CE39a: [CCT]5 CTT [TCT]4 CCT [TCT]28; CE39b: [CCT]5 CTT [TCT]4 CCT [TCT]15 CCT [TCT]12
DYS626	compound	4	[GAAA]8 GA [GAAA]2 GAGGAAGGAAGGAA [GAAA]3 GAGACA [GAAA]5 AAA [GAAA]2 GAAG [GAAA]3n	*1.22e-02					None	None
DYS627	complex	4	[AGAG]3 [AAAG]n	1.48e-02 (43 in 2907)					None	None
DYS635	complex/compound	4	[TAGA]n [TACA]2 [TAGA]2 [TACA]2 [TAGA]4 or [TAGA]n [TACA]2 [TAGA]2 [TACA]2 [TAGA]2 [TACA]2 [TAGA]4	4.27e-03 (42 in 9834)	None	None	None	None			6	6	1	CE23a: [TAGA]9 [TACA]2 [TAGA]2 [TACA]2 [TAGA]2 [TACA]2 [TAGA]4; CE23b:[TAGA]13 [TACA]2 [TAGA]2 [TACA]2 [TAGA]4
DYS643	simple	5	[CTTTT]n	1.04e-03 (3 in 2896)	1	CE 12 > CE 11 (repeat loss)	1	[CTTTT]12 > [CTTTT]11 (repeat loss)			5	5	0	None
Y-GATA-H4	simple	4	[TCTA]n	2.89e-03 (29 in 10018)	1	CE 11 > CE 10,11 (duplication)	1	[TCTA]11 > [TCTA]10, [TCTA]11 (duplication)			4	4	0	None
Sum of Observed Mutations/ Alleles					13		13		8		112	128	23
* [32] Ballantyne KN, Goedbloed M, Fang R, et al. Mutability of Y-chromosomal microsatellites: rates, characteristics, molecular bases, and forensic implications. Am J Hum Genet. 2010;87:341-353.
